# Supplementary material for: Unsymmetrical Trifluoromethyl Methoxyphenyl β-Diketones: Effect of the Position of Methoxy Group and Coordination at Cu(II) on Biological Activity
Source: Molecules. 2021 Oct 26;26(21):6466. doi: 10.3390/molecules26216466 (PMC8588221; doi:10.3390/molecules26216466)
Supplement: Supplementary file 1 [file molecules-26-06466-s001.zip]

Archive with 1 entries (1 files):
- molecules-1387532-supplementary.pdf
